# Supplementary material for: Isolation of Chalcomoracin as a Potential α-Glycosidase Inhibitor from Mulberry Leaves and Its Binding Mechanism
Source: Molecules. 2022 Sep 6;27(18):5742. doi: 10.3390/molecules27185742 (PMC9504037; doi:10.3390/molecules27185742)
Supplement: Supplementary file 1 [file molecules-27-05742-s001.zip]

Archive with 1 entries (1 files):
- molecules-1838875-supplementary.pdf
